# Supplementary material for: Media Composition Effects on Hairy Root Biomass and Tetrandrine Production in Stephania tetrandra
Source: Molecules. 2025 Apr 21;30(8):1859. doi: 10.3390/molecules30081859 (PMC12029506; doi:10.3390/molecules30081859)
Supplement: Supplementary file 1 [file molecules-30-01859-s001.zip]

Archive with 1 entries (1 files):
- molecules-3563444-supplementary.pdf
